# Supplementary material for: Social Return on Investment (SROI) methodology to account for value for money of public health interventions: a systematic review
Source: BMC Public Health. 2015 Jun 24;15:582. doi: 10.1186/s12889-015-1935-7 (PMC4477315; doi:10.1186/s12889-015-1935-7)
Supplement: Additional file 3: — Summary table on application of SROI on public health interventions. [file 12889_2015_1935_MOESM3_ESM.xlsx]

## Sheet: Additional_file_2
S/No.	Author(s)	Year of publication	SROI type	Type of organisation commissioning SROI study	Country of organisation conducting SROI	Country of applying SROI	Area of health	Intervention *Intervention names are italicised	Stakeholders considered	Stakeholders included in analysis	Sample description	Data source	Time horizon (Intervention-Measurement)	Sensitivity	Discount rate	SROI ratio obtained	Source	Quality score	Overall quality grade
1	Ali Beth Somers	2005	Evaluative	Social enterprise	United Kingdom	United Kingdom	Mental Health	MillRaceIT supports people recovering from mental ill health. It provides advanced information technology on-site training, teaching people how to refurbish, maintain, service computers.	Participants, employees, participants' families, InterAct, RDC, Local government, NHS	All stakeholders - Promoters, Implementers, Funders, Beneficiaries	Participants, employees, participants' families, InterAct, RDC, Local government, NHS	Qualitative and secondary quantitative data	1 year	Done	0	7.4	Grey literature	9	High
2	Forth Sector Development, Social Economy Scotland	2007	Forecast	Social enterprise	United Kingdom	United Kingdom	Mental Health	Restart - financing the employment and education outcomes for people with mental health problems	Beneficiaries, NHS Lothian, Into Work, Referral Agents, Capital city partnership, Forth sector, Job centre plus, volunteer centre Edinburgh, West Edinburgh Action Group, Careers Scotland, City of Edinburgh Council	Only beneficiaries	10 Beneficiaries (patients)	Qualitative, secondary and primary quantitative data	1 year	Done	Not available	1.57	Grey literature	10	High
3	Varua, M. E., & Stenberg, L. C.	2009	Evaluative	Research/ Academia	Australia	Australia	Nutrition	Daystar foundation's provision of breakfast to school-aged children	Between 500 and 800 school children	Only beneficiaries	No detail provided	Secondary quantitative data	1 year	Done	Not available	4	Peer-reviewed	7	Low
4	Tim Goodspeed	2009	Forecast	Social enterprise	United Kingdom	United Kingdom	Mental Health	Workwise aims to successfully develop and train people with mental health problems in a genuine business environment to encourage self-esteem and independence through work and thus contribute to their quality of life.	Trainees, Family/friends of trainees, Employers, Big Lottery, Grant Making Trust, Statutory funders, Business Links, SEIF, Adult Further Education, Employees, Directors and volunteers, Suppliers, Referral Agents, Public and local Community, Artists, Suffolk Mental Health Partnership Trust	All stakeholders - Promoters, Implementers, Funders, Beneficiaries	24 Trainees, 10 Family/friends of trainees, Employers, 1 Big Lottery, Grant Making Trust, 6 Statutory funders, Business Links, SEIF, Adult Further Education, 12 Employees, 3 Directors and volunteers, Suppliers, Referral Agents, Public and local Community, Artists, 1 Suffolk Mental Health Partnership Trust	Qualitative, secondary and primary quantitative data	5 years	Done	0.035	3.09	Grey literature	10	High
5	Murphy R.	2010	Evaluative	Research/ Academia	Canada	Canada	Health care management	Consolidation of 12 Catholic healthcare organizations into one.	Board members, past and present; Governing and community and senior leadership teams; greater leadership team; and staff and physicians.	Only beneficiaries	32 participants	Qualitative and Primary quantitative data	1 year		Not available	7	Thesis (D.BA)	10	High
6	Lukoseviciute L.	2010	Forecast	Research/ Academia	Netherlands	Netherlands	Health Promotion	Smoking cessation policy for three different age groups (20 – 44, 45 – 64, 65+)	Governments (local and central), health insurers, providers, employers, and individual former smokers themselves.	All stakeholders - Promoters, Implementers, Funders, Beneficiaries	Assumed two scenarios with all stakeholders: business as usual and smoking policy implemented	Secondary quantitative data	4 years	Done	0.04	1.1	Thesis (MSc)	8	Low
7	Kaushik Biswas, Goverdhan Kummarikunta, Anandita Biswas and Liza Tong	2010	Evaluative	Non-governmental organisation	United Kingdom	India	Child Health	CHAHA programme – a child-centred home- and community-based case and support initiative for children living with HIV/AIDS	Children over 10 years old, Parents and caregivers, NGO staff, Children under 10 years old, Women-headed households, Teachers, Relatives/friends of households affected, Government, ART centre, local leader	Only beneficiaries	Children, parents, houeholds, government services. A total of 72 ultimate beneficiaries were consulted and 20 to 25 NGO staff. 1630 children and 1323 paents and caregivers surveyed.	Qualitative and quantitative (Survey)	3 years	Done	0.06	4	Grey literature	11	High
8	Bradly Joëlle	2010	Evaluative	Public agency	United Kingdom	United Kingdom	Sexual and Reproductive Health	Condom intervention, pregnancy testing and Chlamydia testing	Young people, parents of teenagers, Connexion staff, school and the local community	Implementers and beneficiaries	o 51 young people (44 in initial consultation and 7 to verify values) o 13 parents of teenagers (2 in initial consultation and 11 to verify results) o 18 Connexion staff trained by CSSP (7 in initial consultation and 11 to verify results and attribution) This represented 7% of the young people who were service users and 36% of the trained Connexions staff.	Qualitative and quantitative (Survey)	1 year	Done	0.035	8	Grey literature	10	High
9	COUI	2010	Forecast	Charity	United Kingdom	United Kingdom	Sexual and Reproductive Health	Teens & Toddlers programme targeting teens at risk of early pregnancy and sexual health issues.	Teens, families, schools, Government & Society, toddlers, volunteers, strategic funding organisations	Only beneficiaries	5 interviews with teens, 2 telephone interviews with families, 2 telephone interviews wit schools, 2 telephone interviews wit Government & local authority	Qualitative and quantitative (Secondary data)	5 years	Done	0.035	5.52	Grey literature	9	High
10	Jönsson et al	2011	Evaluative	Research/ Academia	Sweden	Kenya	Environmental Health	Household-based water treatment and safe storage	Local users of Solvatten, Solvatten AB, Solvatten facilitators, Swedish Cooperative Centre	All stakeholders - Promoters, Implementers, Funders, Beneficiaries	As many as possible of local users of Solvatten, Solvatten AB, Solvatten facilitators, Swedish Cooperative Centre	Qualitative and quantitative (Secondary data)	5 years	Not done	0.03	26	Thesis (BSc.)	10	High
11	Robin Brady, International HIV/AIDS Alliance	2011	Evaluative	Non-governmental organisation	United Kingdom	Zambia	Sexual and Reproductive Health	Stigma and discrimination training component of the Alliance’s Africa Regional Programme Phase 2 (ARP 2): training trainers, ensuring that the trainers rolled out the training through the use of district workshops and training treatment support workers who could provide health talks to the community at clinic sites in Mumbwa and Mazabuka communities.	People living with HIV, family members of people living with hiV who have been affected by stigma training, NGOs, other NGOs that have delivered the training and district workshops, trainers	All stakeholders - Promoters, Implementers, Funders, Beneficiaries	People living with HIV, family members of people living with hiV who have been affected by stigma training, NGOs, other NGOs that have delivered the training and district workshops, trainers	Qualitative, secondary and primary quantitative data	2 years	Done	0.1137	21.20 (Mumbwa) 13.75 (Mazabuka)	Grey literature	11	High
12	Kennedy R & Phillips J.	2011	Evaluative	Public agency	United Kingdom	United Kingdom	Health Promotion	Expert Patient Programme: self-management courses in the Wirral, focused on participants with a substance and alcohol misuse history.	Programme paricipants	Only beneficiaries	72 course paricipants divided into focus groups of 5-6 people. 30% of the participants completed questionnaire	Qualitative and Primary quantitative data	5 years	Done	Not available	6.09	Peer-reviewed	10	High
13	Helen Pank	2011	Evaluative	Social enterprise	United Kingdom	United Kingdom	Health Promotion	Gorgie city farm community gardening project: to allow for old people to interact and engage in physical activity.	Volunteers, organisations providing social care services, visitors (adults), visitors (children), environment, city of Edinburgh, other community projects in Edinburgh and funders	Implementers, Promoters and beneficiaries	All 16 volunteers, 6 social care providerss, 94 visitors (adults), visitors (children), environment, city of Edinburgh, other community projects in Edinburgh and Funders. No detail on sampling type	Quantitative (Survey)	1 year	Done	0.035	3.56	Grey literature	8	Low
14	Glasgow Association of Mental Health (GAMH)	2011	Forecast	Charity	United Kingdom	United Kingdom	Mental Health	Clubhouse: Support for people recovering from mental illness.	Clubhouse members, strategic funder, referring agencies, clubhouse national and international bodies, carers and Family members, staff members and employers,	Promoters and beneficiaries	Clubhouse members (2 in depth exploratory interviews. 26 in depth data gathering interviews 3 regular attended reference group), strategic funder (1), referring agencies (10)	Qualitative (Interviews)	5 years	Done	0.035	5.38	Grey literature	8	Low
15	RM Insight	2011	Forecast	Research	United Kingdom	United Kingdom	Sexual and Reproductive Health	Speakeasy is a sexual health project that offers courses to parents to help them acquire the knowledge and confidence to communicate with their children about sex.	Parents, children, State	Only beneficiaries	Parents (52 telephone interviews and 152 online survey), children (30telephone interviews and 164 online survey), State	Qualitative, secondary data (policy analysis) and quantitative (Online survey)	5 to 20 years	Done	0.035	2.15	Grey literature	10	High
16	Rebecca Shipley & Lois Hamilton	2011	Forecast	Public agency	United Kingdom	United Kingdom	Health Promotion	Healthwise aims to increase the knowledge, understanding, awareness and information about health issues for those people who attend courses which focus on leading healthier lifestyles.	Health Champions, Healthwise employees, Altogether Better (the funding body), Indirect beneficiaries (family, friends, colleagues, etc), Hull PCT, Referral agencies	All stakeholders - Promoters, Implementers, Funders, Beneficiaries	Health Champions, Healthwise employees, Altogether Better (the funding body), Indirect beneficiaries (family, friends, colleagues, etc), Hull PCT	Qualitative and quantitative (Survey)	3 years	Done	0.035	2.57	Grey literature	9	High
17	Karen Carrick & Jessica Lindhof	2011	Forecast	Charity	United Kingdom	United Kingdom	Health Promotion	Stirling Walking scheme: Promoting healthier lifestyles through walking.	Walkers and walk leaders, volunteers, NHS, Local Authority, Paths For All	All stakeholders - Promoters, Implementers, Funders, Beneficiaries	125 Walkers and convenience sampling of walk leaders, volunteers, NHS, Local Authority, Paths For All	Qualitative and Secondary quantitative data	5 years	Done	0.035	9	Grey literature	10	High
18	Frontier Economics Ltd, WRVS	2011	Evaluative	Voluntary organisation	United Kingdom	United Kingdom	Health care management	Hospital-based services based at Leicester Royal Infirmary: 5 services considered in analysis - Meet and Greet, Retail, Community Transport Scheme, Buggies and Clinic Volunteers.	The service users (which includes hospital visitors and their friends and family), the volunteers providing the services, WRVS staff, and University Hospitals of Leicester NHS Trust (UHL).	All stakeholders - Promoters, Implementers, Funders, Beneficiaries	Service users (which includes hospital visitors and their friends and family), the volunteers providing the services, WRVS staff, and University Hospitals of Leicester NHS Trust (UHL).	Qualitative and secondary quantitative data	1 year	Done	Not available	1.98	Grey literature	10	High
19	Robin Brady, Arthritis Care	2011	Forecast	Charity	United Kingdom	United Kingdom	Health Education	Self care training for people with long term conditions such as Arthritis, Stroke.	The 209 Participants	Only beneficiaries	Participants: 131 were randomly surveyed at six-month and twelve-month post-course intervals. 75 of the 131 surveyed responded (57%).	Primary and secondary quantitative data	5 years	Not done	0.035	7.25	Grey literature	7	Low
20	Frontier Economics ltd., Whizz-Kidz	2011	Forecast	Charity	United Kingdom	United Kingdom	Child Health	Whizz-Kidz: provides mobility equipment that is more appropriate to the child’s needs, in less time, more cheaply and for more children within a given budget.	Children, their family, local and central government, schools and the NHS	All stakeholders - Promoters, Implementers, Funders, Beneficiaries	Children, their family, local and central government, schools and the NHS	Qualitative and secondary quantitative data	25 years	Done	Not available	65	Grey literature	8	Low
21	Misje, Turid	2011	Evaluative	Non-governmental organisation	Tanzania	Tanzania	Child Health	Mkombozi: services related to physical health, provided to children and young people on the streets of Moshi. This includes basic medical care and health education provided directly on the streets as well as hospital referrals.	Children and young people from the streets of Moshi of whom three were girls; Romana Olomi, social welfare officer Mawenzi regional hospital; Dr. Kireja Mlay, doctor at Mawenzi regional; Joyce Lyimo, counsellor ANGAZA; and 7 Mkombozi staff including street workers, the nurse and members of the SROI team	Only beneficiaries	12 children and young people from the streets of Moshi	Qualitative and secondary quantitative data	3 months	Done	Not available	2.4	Grey literature	8	Low
22	Justine Cawley & Karina Berzins	2011	Evaluative	Public agency	United Kingdom	United Kingdom	Mental Health	Changing Minds was a project delivered by the South London and Maudsley NHS Foundation Trust (SLaM). It aimed to develop and equip participants to design and co-deliver mental health awareness training courses to challenge stigma and discrimination within staff groups and in their local communities.	Trainees, Training providers, Government, SLaM	Only beneficiaries	15 graduates of the trainign programme	Qualitative and secondary quantitative data	1 year	Not done	Not available	8.78	Grey literature	4	Low
23	Tong, Liza Sopheab, Heng Sovannary, Tuot International HIV/AIDS Alliance	2012	Evaluative	Non-governmental organisation	Cambodia	Cambodia	Sexual and Reproductive Health	Prevention for most at risk populations and Integrated care and prevention for people living with HIV and orphans and vulnerable children.	140 PLHIV, Orphan and vulnerable children (OVC), caregivers, and community support volunteers	Only beneficiaries	140 PLHIV, OVC	Qualitative (Consultative workshop and focus group)	4 years	Not done	Not available	1.73	Grey literature	3	Low
24	Jones M.	2012	Evaluative	Research/ Academia	United Kingdom	United Kingdom	Health Promotion	Healthy living Wessex: Weight management scheme.	Beneficiaries	Only beneficiaries	292 participants including 104 adults, 131 children & young people, 8 GPs, 12 other health practitioners, 3 secondary health practitioners, 1 sports & leisure practitioner and 2 employers	Qualitative, secondary and primary quantitative data	3 years	Done	0.035	5.42	Grey literature	11	High
25	Lobley N. and Carrick K., Vivienne, M.	2012	Evaluative	Voluntary organisation	United Kingdom	United Kingdom	Health Promotion	Bums Off Seats (BoS): Walking initiative.	Participants, Volunteer Walk Leaders, Bums off Seats, NHS Fife, Carers and Fife Physical Activity Partnership	All stakeholders - Promoters, Implementers, Funders, Beneficiaries	No sufficient detail	Qualitative, secondary and primary quantitative data	5 years	Done	0.035	5	Grey literature	9	High
26	Smith Pippa Satchwell	2012	Forecast	Non-governmental organisation	Zimbambwe	Zimbambwe	Health Promotion	The Stop Aids football league: Using football to improve both physical and mental well being of its members and ongoing outreach activities alongside the football including campaign awareness, information dissemination in the community – drama/distribution and counselling/psychosocial support.	PIT members, family members, Health service providers, NGOs & AIDS networks, suppliers,PIT board of Trustees, PIT Secretariat, HIV support groups and the community	All stakeholders - Promoters, Implementers, Funders, Beneficiaries	PIT members, family members, NGOs & AIDS networks, suppliers, PIT Secretariat, HIV support groups and the community	Qualitative and quantitative (Survey)	20 years	Done	0.1	6.35	Grey literature	10	High
27	Bagley Andy	2012	Evaluative	Public agency	United Kingdom	United Kingdom	Mental Health	Leeds Survivor Led Crisis Service: support people in crisis and at risk of suicide	Manager & staff, Volunteers, Chair of Trustees, Visitors and callers - in groups and Family members, Government, Leeds Adult Social Care, NHS Leeds (Leeds PCT), NHS Leeds (Crisis Resolution & Home Treatment Team) and Leeds Personality Disorder Network	All stakeholders - Promoters, Implementers, Funders, Beneficiaries	12 - 15 Manager & staff, 16 Volunteers, Chair of Trustees, 18 Visitors and callers - in groups and 2 Family members, Government, Leeds Adult Social Care, NHS Leeds (Leeds PCT), 1 NHS Leeds (Crisis Resolution & Home Treatment Team) and Leeds Personality Disorder Network	Qualitative and quantitative (Survey)	1 year	Done	Not available	5.17	Grey literature	10	High
28	McCorriston Elaine	2012	Evaluative	Social enterprise	United Kingdom	United Kingdom	Nutrition	Meals on Wheels: provide nutritious meals for clients.	clients, family/carers, HCC and State, HCM staff, SEIF, luncheon club clients, community groups, volunteers	Implementers, Promoters and beneficiaries	clients (476), family/carers (204), HCC, volunteers (7) and State	Qualitative and quantitative (survey)	1 year	Done	0.035	5.28	Grey literature	9	High
29	Age Concern Kingston upon Thames	2012	Evaluative	Charity	United Kingdom	United Kingdom	Health Promotion	Stay Well: fulfils a critical role in helping people proactively access both practical and emotional support, reducing isolation and loneliness and their spiralling consequences: depression, anxiety and failure to self-medicate, which can often lead to an emergency.	The older people who used the service, their families and health and social care professionals.	Implementers and beneficiaries	The older people who used the service, their families and health and social care professionals.	Qualitative and quantitative secondary data	1 year	Not done	Not available	11	Grey literature	4	Low
30	Bhuamik et al	2013	Evaluative	Research/ Academia	USA	USA	Child Health	Community based care management for paediatric asthma	Patients enrolled in the Community Asthma Initiative and a comparative group of children with asthma, but not enrolled on the programme	Only beneficiaries	102 patients enrolled in the Community Asthma Initiative compared to a comparative group of 559 children with asthma, but not enrolled on the programme	Quantitative (Secondary data)	3 years	Not done	0.1	1.85	Peer-reviewed	8	Low
31	Paths for All	2013	Evaluative	Public agency	United Kingdom	United Kingdom	Health Promotion	Glasgow health walks	Walkers and walk leaders, Paths for All, NHS Greater Glasgow and Clyde, Vulnerable individuals	Only beneficiaries	141 Walkers and 41 walk leaders, Paths for All, NHS Greater Glasgow and Clyde, Vulnerable individuals	Qualitative, secondary and primary quantitative data	1 year	Done	0.035	8	Grey literature	10	High
32	Gayle Whelan, Liverpool John Mores University	2013	Evaluative	Research/ Academia	United Kingdom	United Kingdom	Mental Health	Get into reading initiative: aims to improve mental health and wellbeing.	The Reader Organisation, group attendees, volunteers, Get into Reading Staff, The Lauries	Implementers and beneficiaries	Group attendees, volunteers, GIR staff, The Lauries	Qualitative, secondary and primary quantitative data	1 year	Done	Not available	6.47	Grey literature	11	High
33	Bradly Joëlle, Leicestershire County council	2013	Forecast	Public agency	United Kingdom	United Kingdom	Nutrition	Meals at home: Hot, nutritious meals to elderly residents in Leicestershire 365 days a year.	Meals at home, lunch club attendees, volunteers, service user family members, drivers	Implementers, Promoters and beneficiaries	Meals At home, lunch club attendees, volunteers, service user family members, drivers	Qualitative (Interviews)	1 year	Done	0.035	2.05	Grey literature	8	Low
34	Bradly, Joëlle Butler, William Leathem, Karl	2013	Evaluative	Charity	United Kingdom	United Kingdom	Mental Health	Recovery in Nottingham - Helping people recover from all types of substance abuse	Service users, other treatment service providers, Volunteers scheme partners, Volunteers/mentors, Significant others (parents, partners and children of service users), Nottingham City Service Commissioner. Other state agencies (Social Services, DWP etc.)	Only beneficiaries	Service users, volunteers/mentors, Judiciary & prison Service, NHS, DWP, Social Services	Qualitative, secondary and primary quantitative data	1 year	Done	0.035	4.02	Grey literature	9	High
35	Bradly, Joëlle Bolas, Chris	2013	Evaluative	Charity	United Kingdom	United Kingdom	Health Promotion	Substance misuse work for young people	Young people, family members, criminal justice system, health services, DWP	Only beneficiaries	44 young people	Qualitative, secondary and primary quantitative data	1 year	Done	0.035	4	Grey literature	11	High
36	SVA Consulting	2013	Evaluative	Charity	Australia	Australia	Health Promotion	Walk On is an intensive activity-based community rehabilitation programme designed to assist a person with a spinal cord injury to improve and maximise their functional ability and lead a more independent life.	Participants of the Walk on programme, their families,partners, Partners (including universities), Spinal Cord Injuries Australia (SCIA), funders, paid carers, PhD Students, Hospital Spinal Cord units, Walk On staff, university students and Government	Only beneficiaries	Participants of the Walk on programme, their families,partners, Partners (including universities), Spinal Cord Injuries Australia (SCIA) and Government	Qualitative, secondary and primary quantitative data	1 year	Done	Not available	5	Grey literature	9	High
37	Eckley, Lindsay	2013	Forecast	Research/ Academia	United Kingdom	United Kingdom	Mental Health	The Quays is a peer-led drug and alcohol recovery project in Wirral. The project offers a befriending scheme, which provides peer support for people struggling to attend medical assessment appointments.	Volunteer befrienders, the befriendees, The Quays, ATOS Healthcare, NTG Training, NHS services and the local government	Only beneficiaries	Volunteer befrienders and the befriendees	Qualitative, secondary and primary quantitative data	1 year	Done	0.035	11.91	Grey literature	10	High
38	nef consulting Christian Aid	2013	Evaluative	Non-governmental organisation	United Kingdom	Kenya	Sexual and Reproductive Health	Filling the Gaps (FtG) project, a project designed to improve the demand-side factors necessary to achieve the successful adherence of PWHIV (people living with HIV) to their ARTs (anti-retroviral therapies)	PWHIV, households (with one or more PWHIV), home-based care givers (HBCGs), religions leaders (RLs) and local community	Promoters and beneficiaries	PWHIV (45 intervention site, 30 control site), households (with one or more PWHIV) (45 intervention site, 30 control site, home-based care givers (HBCGs (20 intervention site, control site - Not applocable). For Focus Group Discussions with PWHIV, Households, local community and religions leaders (10 - 15 intervention site, control site - Not applicable)	Qualitative, secondary and primary quantitative data	4 years	Done	Not available	1.85	Grey literature	11	High
39	Action on Addiction	2014	Evaluative	Non-governmental organisation	United Kingdom	United Kingdom	Mental Health	Moving Parents And Children Together: a programme developed by Action on Addiction, delivered by a range of partner agencies under licence. M-PACT supports children/young people aged 8-17 who are experiencing the effects of parental substance misuse within the family. The programme offers a ‘Whole Family Approach’,	Parents, children, State	Only beneficiaries	49 families across Essex, Guernsey, Tower Hamlets and Wiltshire	Qualitative, secondary and primary quantitative data	1 year	Done	0.035	2.76	Grey literature	9	High
40	Arvidson, Malin Battye, Fraser Salisbury, David	2014	Forecast	Research/ Academia	United Kingdom	United Kingdom	Mental Health	Community befriending delivered by Acacia to families affected by post-natal depression (PND).	Service users; volunteers; professionals; NHS services; and volunteers.	Only beneficiaries	39 service users; NHS services; and volunteers.	Qualitative, secondary and primary quantitative data	30 years	Not done	0.035	6.5	Peer-reviewed	9	High
